# Supplementary material for: Hedgehog Signalling Modulates Immune Response and Protects against Experimental Autoimmune Encephalomyelitis
Source: Int J Mol Sci. 2022 Mar 15;23(6):3171. doi: 10.3390/ijms23063171 (PMC8954986; doi:10.3390/ijms23063171)
Supplement: Supplementary file 1 [file ijms-23-03171-s001.zip]

Archive with 1 entries (1 files):
- ijms-1625312-supplementary.pdf
